# Supplementary material for: The role of polygenic susceptibility to obesity among carriers of pathogenic mutations in MC4R in the UK Biobank population
Source: PLoS Med. 2020 Jul 21;17(7):e1003196. doi: 10.1371/journal.pmed.1003196 (PMC7373259; doi:10.1371/journal.pmed.1003196)
Supplement: S1 Table — (XLSX) [file pmed.1003196.s005.xlsx]

## Sheet: S1 Table
S1 Table: Descriptive characteristics of 451,508 individuals of European Ancestry from the UK Biobank
		Men				Women
		N	Mean	±	SD	N	Mean	±	SD
Age (yrs)		206612	57	±	8.1	244896	57	±	7.9
Body Mass index (BMI, kg/m2)		206612	27.9	±	4.2	244896	27	±	5.14
Waist-to-hip ratio (WHR)		206556	0.936	±	0.07	244840	0.817	±	0.07
Body Fat percentage (%)		203114	25.3	±	5.81	241708	36.5	±	6.88
Fat Free Mass Index (FFMI, kg/m2)		203318	20.6	±	1.95	241710	16.8	±	1.69
Height (cm)		206612	176	±	6.77	244896	163	±	6.24
Birth weight (g)		100307	3450	±	690	156117	3244	±	640
Age at menarche (yrs)		-	-		-	244766	13	±	3
Townsend Deprivation Index		206366	-1.43	±	3.04	244615	-1.5	±	2.93
Physical Activity (MET)		174949	2839	±	2965	190757	2533	±	2478
Polygenic risk score for BMI (PRSBMI)/SD		206236	-0.004	±	1.001	244508	-0.004	±	0.998
		Ntotal	N		%	Ntotal	N		%
Current smokers		205762	25128		0.12	243896	21832		0.09
Physical activity (IPAQ)		174947				190757
	Low		32754		0.19		34992		0.18
	Moderate		67282		0.38		82013		0.43
	High		74911		0.43		73752		0.39
Comparative body size at age 10y		203097				241477
	Below average		70886		0.35		75723		0.31
	Average		104383		0.51		123122		0.51
	Above average		27828		0.14		42632		0.18
Comparative height at age 10y		203520				240510
	Below average		39597		0.19		50622		0.21
	Average		111895		0.55		128106		0.53
	Above average		52028		0.26		61782		0.26
