# Supplementary material for: The role of polygenic susceptibility to obesity among carriers of pathogenic mutations in MC4R in the UK Biobank population
Source: PLoS Med. 2020 Jul 21;17(7):e1003196. doi: 10.1371/journal.pmed.1003196 (PMC7373259; doi:10.1371/journal.pmed.1003196)
Supplement: S3 Table — Values are expressed in SD scores (i.e., we calculated residuals after adjusting for age and the first 10 PC in men and women, followed by inverse normal transformation to a distribution with mean of 0 and SD of 1). Cochran–Armitage test for trend was used to compare carriers and noncarriers as well as individuals of normal weight and with obesity for IPAQ, comparative body size at age 10 years and comparative height at age 10 years. P values are reported for adjusted means for age, sex, and 10 PCs. IPAQ, International Physical Activity Questionnaire; MET, metabolic equivalent minutes; PC, principle component; PRSBMI, standardized scores of the polygenic risk score of BMI with mean 0 and SD of 1; SD, standard deviation. (XLSX) [file pmed.1003196.s007.xlsx]

## Sheet: S3 Table
S3 Table: Sensitivity analysis - Comparison between carriers and non-carriers of normal weight vs obesity after removing rs1367004987, rs775382722, and Affx-89021050
		Carriers					Non-Carriers					P-value (carrier vs non-carrier)
	BMI category	N	Mean	±	SE	P-value (Normal Weight vs Obesity)	N	Mean	±	SE	P-value (Normal Weight vs Obesity
Age (yrs)	Normal weight	19	-0.02	±	0.18	0.8	147539	-0.1	±	0.003	< 2x10-16	0.6
	Obesity	60	0.04	±	0.12		109194	0.04	±	0.003		0.98
Body mass index (BMI) (kg/m2)	Normal weight	19	-0.94	±	0.12	< 2x10-16	147539	-1.04	±	0.001	< 2x10-16	0
	Obesity	60	1.37	±	0.07		109194	1.29	±	0.001		0.23
Waist-to-hip ratio (WHR)	Normal weight	19	-0.26	±	0.22	0.002	147523	-0.59	±	0.002	< 2x10-16	0.15
	Obesity	60	0.61	±	0.11		109132	0.73	±	0.003		0.3
Body Fat percentage (%)	Normal weight	18	-0.72	±	0.17	7.1 x 10-10	145405	-0.88	±	0.002	< 2x10-16	0.4
	Obesity	59	1.06	±	0.11		107331	1.13	±	0.002		0.5
Fat-free mass Index (FFMI) (kg/m2)	Normal weight	18	-0.88	±	0.18	1.68 x 10-11	145608	-0.87	±	0.002	< 2x10-16	0.98
	Obesity	59	1.33	±	0.09		107288	1.15	±	0.002		0.06
Height (cm)	Normal weight	19	0.41	±	0.25	0.15	147539	0.11	±	0.003	< 2x10-16	0.3
	Obesity	60	-0.01	±	0.12		109194	-0.13	±	0.003		0.34
Birth weight (g)	Normal weight	14	-0.34	±	0.24	0.027	87950	-0.02	±	0.003	< 2x10-16	0.21
	Obesity	34	0.32	±	0.14		61378	0.04	±	0.004		0.051
Age at menarche (yrs)	Normal weight	14	-0.13	±	0.31	0.8	96311	0.12	±	0.003	< 2x10-16	0.42
	Obesity	33	-0.06	±	0.18		56395	-0.2	±	0.004		0.5
Townsend Deprivation Index	Normal weight	19	-0.24	±	0.27	0.046	147380	-0.06	±	0.003	< 2x10-16	0.5
	Obesity	60	0.38	±	0.12		109049	0.14	±	0.003		0.055
Physical Activity (MET)	Normal weight	15	0.13	±	0.23	0.235	121674	0.12	±	0.003	< 2x10-16	0.91
	Obesity	48	-0.25	±	0.15		85025	-0.2	±	0.004		0.767
PRSBMI	Normal weight	19	-0.63	±	0.22	1x10-4	147554	-0.28	±	0.003	< 2x10-16	0.13
	Obesity	60	0.4	±	0.12		109216	0.37	±	0.003		0.37
	BMI category	Ntotal	N		%	P-value (Normal vs Obesity)	Ntotal	N		%	P-value (Normal vs Obesity)	P-value (carrier vs non-carrier)
Sex (men)	Normal weight	19	5		0.26	0.2	147283	51185		0.35	< 2x10-16	0.6
	Obesity	60	27		0.45		109062	52775		0.48		0.7
Current smokers	Normal weight	19	5		0.28	0.2	146817	16418		0.11	< 2x10-16	0.04
	Obesity	60	8		0.13		108472	10478		0.1		0.38
Physical activity (IPAQ)	Normal weight	16				0.16	121674				< 2x10-16	0.37
	Low		1		0.06			17410		0.14
	Moderate		7		0.44			49781		0.41
	High		8		0.5			54483		0.45
	Obesity	48					85025					0.64
	Low		15		0.31			22291		0.26
	Moderate		12		0.25			34186		0.4
	High		21		0.44			28548		0.34
Comparative body size at age 10y	Normal weight	19				0.03	145250				< 2x10-16	0.16
	Below average		7		0.37			57973		0.4
	Average		7		0.37			73904		0.51
	Above average		5		0.26			13373		0.09
	Obesity	59					107071					8.1x10-4
	Below average		10		0.17			26762		0.25
	Average		19		0.32			51113		0.48
	Above average		30		0.51			29196		0.27
Comparative height at age 10y	Normal weight	19				0.3	145297				1.3x10-8	0.17
	Below average		1		0.05			30542		0.21
	Average		12		0.63			77047		0.53
	Above average		6		0.32			37708		0.26
	Obesity	60					107076					0.83
	Below average		11		0.18			20741		0.19
	Average		33		0.55			58664		0.55
	Above average		16		0.27			27671		0.26
