# Supplementary material for: The role of polygenic susceptibility to obesity among carriers of pathogenic mutations in MC4R in the UK Biobank population
Source: PLoS Med. 2020 Jul 21;17(7):e1003196. doi: 10.1371/journal.pmed.1003196 (PMC7373259; doi:10.1371/journal.pmed.1003196)
Supplement: S4 Table — *Because there are mutations for which there were no normal-weight carriers, we added a constant (“+1”) to the number of carriers with obesity (numerator) and to the number of carriers of normal weight (denominator) to allow deriving “proxy” ORs. **Functional evidence refers to existing literature that demonstrated that the mutation leads to lower expression, impaired signaling or loss of function. "Ambiguous" refers to mutations that had conflicting reports of either supporting or refuting downstream effects or for which the loss of function effects of the mutation were not clear. BMI, body mass index; OR, odds ratio. (XLSX) [file pmed.1003196.s008.xlsx]

## Sheet: S4 Table
S4 Table. The number of carriers for each mutation stratified by BMI category and their impact on obesity
				Underweight (BMI < 18.5 kg/m2)			Normal weight (18.5 ≤ BMI < 25 kg/m2)			Overweight (25 ≤ BMI < 30 kg/m2)			Obese I, II & III (BMI ≥30 kg/m2)			Obese III (BMI ≥ 40 kg/m2)			Minor allele frequency (%)	Number of carriers	Penetrance	OR*	Functional evidence**
Chr.	Position	SNP	Amino Acid Change	non-carriers	Heterozygous carriers	homozygous carriers	non-carriers	Heterozygous carriers	homozygous carriers	non-carriers	Heterozygous carriers	homozygous carriers	non-carriers	Heterozygous carriers	homozygous carriers	non-carriers	Heterozygous carriers	homozygous carriers
18	58039177	Affx-89005586	Ser136Pro	2319	0	0	147452	0	0	192190	6	0	109454	6	0	8447	0	0	0.00132912	12	0.5	9.43012	yes
18	58038687	rs52804924	Pro299His	2296	0	0	145958	1	0	190303	3	0	108375	6	0	8366	0	0	0.00111871	10	0.6	4.71375	yes
18	58039266	Affx-89015702	Leu106Pro	2319	0	0	147497	0	0	192228	0	0	109490	2	0	8442	0	0	0.000221466	2	1	4.04138	yes
18	58039478	rs13447324	Tyr35Ter	2319	0	0	147486	8	0	192207	33	0	109483	25	0	8448	2	0	0.00730798	66	0.378788	3.89166	yes
18	58038927	rs121913567	Ala219Val	2317	0	0	147511	0	0	192260	1	0	109508	1	0	8449	0	0	0.000221436	2	0.5	2.69407	yes
18	58039398	rs121913566	Asn62Ser	2169	0	0	138688	0	0	180651	0	0	102995	1	0	7970	0	0	0.000117785	1	1	2.6931	yes
18	58038669	Affx-80259083	Arg305Gln	2273	0	0	144711	1	0	188551	4	0	107486	3	0	8302	2	0	0.000902875	8	0.375	2.69265	yes
18	58039089	Affx-89018133	Arg165Gln	2315	0	0	147424	8	0	192166	15	0	109431	16	0	8442	4	0	0.00432013	39	0.410256	2.54469	yes
18	58039302	Affx-89020886	Ser94Asn	2314	0	0	147407	2	0	192143	1	0	109437	4	0	8440	1	0	0.000775524	7	0.571429	2.24493	yes
18	58038771	Affx-89021050	Cys271Phe	2317	0	0	147479	7	0	192201	15	0	109473	11	0	8442	5	0	0.00365446	33	0.333333	2.02076	yes
18	58039441	Affx-89012664	Pro48Ser	2234	0	0	141886	1	0	185125	0	0	105415	2	0	8133	0	0	0.000345095	3	0.666667	2.01896	ambiguous
18	58038801	Affx-89015685	Phe261Ser	2318	0	0	147471	1	0	192189	7	0	109456	3	0	8445	2	0	0.00121831	11	0.272727	2.69462	yes
18	58038676	Affx-89024557	Ala303Thr	2318	0	0	147431	0	0	192159	6	0	109444	1	0	8442	0	0	0.000775436	7	0.142857	2.69418	yes
18	58039281	Affx-89025132	Thr101Asn	2319	0	0	147520	2	0	192236	7	0	109492	3	0	8447	1	0	0.00132867	12	0.25	1.79642	no
18	58038892	Affx-89025179	Gly231Ser	2316	0	0	147372	2	0	192107	4	0	109431	3	0	8441	0	0	0.000997263	9	0.333333	1.79562	ambiguous
18	58038634	Affx-89019383	Ile317Val	2318	0	0	147470	8	0	192220	14	0	109467	10	0	8445	0	0	0.00354369	32	0.3125	1.64653	no
18	58038877	Affx-89019310	Arg236Cys	2317	0	0	147477	29	0	192186	40	0	109449	35	0	8444	2	0	0.0115163	104	0.336538	1.61694	no
18	58039134	Affx-89023328	Thr150Ile	2319	0	0	147343	6	0	192030	17	0	109386	7	0	8443	2	0	0.00332515	30	0.233333	1.53943	yes
18	58039356	rs199558727	His76Arg	2317	0	0	147490	15	0	192244	24	0	109480	17	0	8448	2	0	0.00620036	56	0.303571	1.51559	ambiguous
18	58039300	rs13447328	Val95Ile	2317	0	0	147312	25	0	192020	27	0	109385	26	0	8434	4	0	0.0086453	78	0.333333	1.39853	ambiguous
18	58039350	rs13447326	Pro78Leu	2317	0	0	147504	1	0	192236	1	0	109484	1	0	8442	0	0	0.000332194	3	0.333333	1.34727	yes
18	58038654	Affx-89017824	Arg310Lys	2316	0	0	147443	3	0	192186	1	0	109454	3	0	8444	1	0	0.000775355	7	0.428571	1.34708	no
18	58038589	Affx-89010337	Tyr332His	2292	0	0	146058	0	0	190351	2	0	108447	0	0	8356	0	0	0.000223639	2	0	1.34681	no
18	58039343	Affx-89005662	Tyr80Term	2316	0	0	147382	5	0	192108	11	0	109442	5	0	8441	0	0	0.00232677	21	0.238095	1.34667	yes
18	58038772	Affx-89016437	Cys271Arg	2280	0	0	144599	1	0	188577	1	0	107425	1	0	8285	1	0	0.000338689	3	0.333333	1.34605	yes
18	58039090	rs13447332	Arg165Trp	2319	0	0	147477	13	0	192165	11	0	109450	12	0	8446	0	0	0.00398718	36	0.333333	1.25119	yes
18	58038829	rs13447336	Gly252Ser	2319	0	0	147443	44	0	192173	57	0	109446	40	0	8441	3	0	0.0156139	141	0.283688	1.22743	ambiguous
18	58039551	Affx-89010913	Thr11Ser	2313	0	0	147329	10	0	192009	11	0	109356	9	0	8438	1	0	0.00332567	30	0.3	1.22477	no
18	58038718	Affx-89015531	Ile289Leu	2317	0	0	147434	7	0	192128	7	0	109423	6	0	8444	1	0	0.00221571	20	0.3	1.17895	no
18	58038664	Affx-89006855	Gln307Term	2318	0	0	147493	6	0	192220	7	0	109493	5	0	8448	1	0	0.00199317	18	0.277778	1.15462	yes
18	58039075	rs121913560	Ile170Val	2229	0	1	142310	12	0	184724	21	0	104366	10	0	7987	1	0	0.00495765	43	0.232558	1.15379	ambiguous
18	58039122	Affx-89012101	Ala154Asp	2317	0	0	147482	5	0	192206	5	0	109485	4	0	8443	0	0	0.00155037	14	0.285714	1.12254	no
18	58038852	rs13447335	Ala244Glu	2316	0	1	147364	21	0	192081	14	0	109395	17	0	8441	0	0	0.0057623	52	0.326923	1.10216	ambiguous
18	58038777	rs79783591	Ile269Asn	2314	0	0	147396	15	0	192112	11	0	109411	12	0	8437	2	0	0.00421033	38	0.315789	1.09458	yes
18	58038636	rs121913564	Ile316Ser	2319	0	0	147339	6	0	192018	7	0	109340	4	0	8433	0	0	0.00188456	17	0.235294	0.962522	yes
18	58039535	Affx-89021068	Trp16Term	2318	0	0	147488	2	0	192234	1	0	109505	1	0	8447	1	0	0.00044292	4	0.25	0.897907	yes
18	58039494	rs13447323	Ser30Phe	2318	0	0	147411	53	0	192168	64	0	109455	35	0	8447	2	0	0.0168326	152	0.230263	0.897848	no
18	58039041	rs13447333	Gly181Asp	2127	0	0	136247	2	0	177592	6	0	101362	1	0	7834	0	0	0.00107826	9	0.111111	0.896108	yes
18	58039116	Affx-89023672	Gln156Pro	2235	0	0	141651	2	0	184887	4	0	105386	1	0	8136	0	0	0.000806143	7	0.142857	0.896077	ambiguous
18	58039563	rs142837166	Arg7His	2315	0	0	147410	18	0	192117	23	0	109434	11	0	8444	1	0	0.00576078	52	0.211538	0.850751	ambiguous
18	58038742	Affx-89006210	Met281Val	2234	0	0	142116	1	0	185100	0	0	105204	0	0	8086	0	0	0.000115034	1	0	0.675431	yes
18	58039061	Affx-89008317	Trp174Cys	2242	0	0	143300	1	0	186728	0	0	106214	0	0	8199	0	0	0.000114029	1	0	0.674582	yes
18	58039333	Affx-89022645	Cys84Arg	2295	0	0	146118	1	0	190408	1	0	108429	0	0	8374	0	0	0.000223588	2	0	0.673796	yes
18	58039435	rs121913557	Val50Met	2315	0	0	147399	3	0	192123	1	0	109418	1	0	8441	0	0	0.000554004	5	0.2	0.673559	no
18	58039456	Affx-89010029	Gln43Term	2314	0	0	147295	5	0	191959	3	0	109348	2	0	8437	0	0	0.00110883	10	0.2	0.673515	yes
18	58038951	Affx-89023617	Leu211Pro	2314	0	0	147430	1	0	192182	1	0	109455	0	0	8440	0	0	0.000221541	2	0	0.673473	no
18	58038673	Affx-89017973	Leu304Phe	2317	0	0	147377	1	0	192122	0	0	109416	0	0	8444	0	0	0.000110807	1	0	0.673471	no
18	58038745	Affx-80259085	Phe280Leu	2257	0	0	144508	1	0	188467	0	0	107465	0	0	8280	0	0	0.000112944	1	0	0.672349	ambiguous
18	58038999	Affx-89023684	Ile195Ser	2185	0	0	138890	1	0	181462	0	0	103525	0	0	7994	0	0	0.000117354	1	0	0.670804	no
18	58039346	Affx-89016685	Met79Ile	2318	0	0	147442	9	0	192162	4	0	109470	3	0	8444	1	0	0.00177223	16	0.1875	0.538749	yes
18	58038762	rs121913561	Asn274Ser	2256	0	0	143270	4	0	186797	2	0	106417	1	0	8223	1	0	0.000797726	7	0.142857	0.538523	no
18	58039060	rs121913563	Ala175Thr	2312	0	1	147372	10	0	192094	7	0	109417	3	0	8436	0	0	0.00221623	20	0.15	0.489776	no
18	58038760	rs201813179	Pro275Ser	2319	0	0	147522	2	0	192255	1	0	109512	0	0	8446	0	0	0.000332144	3	0	0.449028	ambiguous
18	58038977	rs138281308	Phe202Leu	2319	0	0	147476	5	0	192203	11	0	109483	1	0	8447	0	0	0.00188262	17	0.0588235	0.449007	no
18	58038681	Affx-89014062	Ile301Thr	2318	0	0	147494	2	0	192239	2	0	109504	0	0	8448	0	0	0.00044291	4	0	0.448976	yes
18	58039221	rs13447330	Ile121Thr	2288	0	0	146073	2	0	190359	1	0	108451	0	0	8365	0	0	0.00033544	3	0	0.448968	no
18	58038588	Affx-89015064	Tyr332Cys	2318	0	0	147461	10	0	192199	7	0	109480	1	0	8447	0	0	0.00199346	18	0.0555556	0.244895	no
18	58039422	Affx-80259089	Leu54Pro	2278	0	0	144749	5	0	188516	2	0	107167	0	0	8264	0	0	0.000790573	7	0	0.225114	yes
18	58038722	rs121917829	Tyr287Term	2316	0	0	147444	5	0	192184	5	0	109468	0	0	8448	0	0	0.00110761	10	0	0.224486	yes
