# Supplementary material for: The role of polygenic susceptibility to obesity among carriers of pathogenic mutations in MC4R in the UK Biobank population
Source: PLoS Med. 2020 Jul 21;17(7):e1003196. doi: 10.1371/journal.pmed.1003196 (PMC7373259; doi:10.1371/journal.pmed.1003196)
Supplement: S5 Table — Functional evidence refers to existing literature that demonstrated that the mutation leads to lower expression, impaired signaling or loss of function. "Ambiguous" refers to mutations that had conflicting reports of either supporting or refuting downstream effects or for which the loss of function effects of the mutation were not clear. MC4R, melanocortin 4 receptor gene. (XLSX) [file pmed.1003196.s009.xlsx]

## Sheet: S5 Table
S5 Table. Annotation of the 59 MC4R mutations													-
Chr.	Position	Effect allele	Reference allele	Amino Acid Change	SNP	Consequence	SIFT	PolyPhen	CADD PHRED	gnomad MAFEUR	Clinvar	Clinvar stars	Original publication that first reported mutation	PMID	Functional evidence	Reports with functional characterization	PMID
18	58039177	G	A	Ser136Pro	Affx-89005586	missense	deleterious	probably damaging	26.2	0	-	-	Tan (2009) Endocrinology 150:114	18801902	yes	Tan (2009) Endocrinology 150:114	18801902
18	58038687	T	G	Pro299His	rs52804924	missense	deleterious	probably damaging	26.7	1.549e-05	Pathogenic	1	Lubrano-Berthelier (2003) Hum Mol Genet 12:145	12499395	yes	Calton (2009) Hum Mol Genet 18: 1140;He (2014) Int J Biol Sci 10: 1128	19091795;25332687
18	58039266	G	A	Leu106Pro	Affx-89015702	missense	deleterious	probably damaging	25.9	-	-	-	Yeo (2003) Hum Mol Genet 12:561	12588803	yes	Xiang (2006) Biochemistry 45: 7277;He (2014) Int J Biol Sci 10: 1128	16752916; 25332687
18	58039478	T	G	Tyr35Term	rs13447324	nonsense	-	-	35	0.0001549	Pathogenic	2	Hinney (1999) J Clin Endocrinol Metab 84:1483	10199800	yes	Hinney (2003) J Clin Endocrinol Metab 88: 4258; Larsen (2005) J Clin Endocrinol Metab 90: 219; Lubrano-Berthelier (2006) J Clin Endocrinol Metab 91: 1811; Calton (2009) Hum Mol Genet 18: 1140	12970296; 15486053 ;16507637;19091795
18	58038927	A	G	Ala219Val	rs121913567	missense	deleterious	possibly damaging	29.1	-	Pathogenic	0	Larsen (2005) J Clin Endocrinol Metab 90:219	15486053	yes	Kim (2008) Biochem Biophys Res Commun 365: 439; He (2014) Int J Biol Sci 10: 1128	17986382;25332687
18	58039398	C	T	Asn62Ser	rs121913566	missense	deleterious	probably damaging	24.1	0	Pathogenic	0	Farooqi (2000) J Clin Invest 106:271	10903343	yes	Farooqi (2003) N Engl J Med 348: 1085;Tao (2003) Endocrinology 144: 4544 ;He (2014) Int J Biol Sci 10: 1128	12646665;12959994;25332687
18	58038669	T	C	Arg305Gln	rs775382722	missense	deleterious	probably damaging	34	8.795e-06	-	-	Reinehr (2009) Obesity (Silver Spring) 17:382	18997677	yes	Calton (2009) Hum Mol Genet 18: 1140;Moore (2014) PLoS One 9: e93629	19091795;24705671
18	58039089	T	C	Arg165Gln	rs747681609	missense	deleterious	probably damaging	33	1.76e-05	Likely pathogenic	1	Farooqi (2000) J Clin Invest 106:271	10903343	yes	Farooqi (2003) N Engl J Med 348: 1085; Larsen (2005) J Clin Endocrinol Metab 90: 219; Xiang (2006) Biochemistry 45: 7277	1264666;15486053; 16752916
18	58039302	T	C	Ser94Asn	rs772213710	missense	deleterious	probably damaging	26.9	1.758e-05	Likely pathogenic	1	Stutzmann (2008) Diabetes 57:2511	18559663	yes	Wang (2011) Biochim Biophys Acta 1812: 1190	21729752
18	58038771	A	C	Cys271Phe	Affx-89021050	missense	deleterious	probably damaging	29.9	0	-	-	Calton (2009) Hum Mol Genet 18:1140	19091795	yes	Calton (2009) Hum Mol Genet 18: 1140	19091795
18	58039441	A	G	Pro48Ser	rs1367004987	missense	tolerated	benign	21.3	1.76e-05	-	-	Miraglia Del Giudice (2002) Int J Obes Relat Metab Disord 26:647	12032748	ambiguous	Xiang (2010) Biochemistry 49: 4583;Tao (2003) Endocrinology 144: 4544; He (2014) Int J Biol Sci 10: 1128	20462274; 12959994; 25332687
18	58038801	G	A	Phe261Ser	Affx-89015685	missense	deleterious	probably damaging	26.9	-	-	-	Fan (2009) J Cell Mol Med 13:3268	19298524	yes	Fan (2009) J Cell Mol Med 13: 3268; He (2014) Int J Biol Sci 10: 1128	19298524; 25332687
18	58038676	T	C	Ala303Thr	rs762251697	missense	deleterious	probably damaging	32	8.796e-06	-	-	Ahituv (2007) Am J Hum Genet 80:779	17357083	yes	Ahituv (2007) Am J Hum Genet 80: 779;Calton (2009) Hum Mol Genet 18: 1140	17357083 ;19091795
18	58039281	T	G	Thr101Asn	Affx-89025132	missense	tolerated	probably damaging	23.6	-	-	-	Buchbinder (2011) Genet Mol Res 10:1042	21710454	no	-
18	58038892	T	C	Gly231Ser	rs1363347811	missense	tolerated	possibly damaging	25.1	3.23039e-05	-	-	Lubrano-Berthelier (2003) Ann N Y Acad Sci 994:49	12851297	ambiguous	Calton (2009) Hum Mol Genet 18: 1140;He (2014) Int J Biol Sci 10: 1128;Thearle (2012) Diabetes 61: 250	19091795;25332687;22106157
18	58038634	C	T	Ile317Val	rs778685158	missense	tolerated	benign	7.758	2.323e-05	-	-	Buono (2005) Clin Chem 51:1358	15951321	no	Fan (2009) J Cell Mol Med 13: 3268; He (2014) Int J Biol Sci 10: 1128	19298524;25332687
18	58038877	A	G	Arg236Cys	rs758426526	missense	tolerated	benign	23.5	8.524e-05	-	-	Lubrano-Berthelier (2003) Diabetes 52:2996	14633862	no	Calton (2009) Hum Mol Genet 18: 1140	19091795
18	58039134	A	G	Thr150Ile	rs766665118	missense	deleterious	probably damaging	26.9	8.793e-06	Pathogenic/Likely pathogenic	1	Vaisse (2000) J Clin Invest 106:253	10903341	yes	Vaisse (2000) J Clin Invest 106: 253;Xiang (2006) Biochemistry 45: 7277	10903341 ;16752916
18	58039356	C	T	His76Arg	rs199558727	missense	deleterious	probably damaging	24.4	3.098e-05	-	-	Stutzmann (2008) Diabetes 57:2511	18559663	ambiguous	Stutzmann (2008) Diabetes 57: 2511;Wang (2011) Biochim Biophys Acta 1812: 1190	18559663 ;21729752
18	58039300	T	C	Val95Ile	rs13447328	missense	tolerated	possibly damaging	20.5	0	-	-	Hinney (2003) J Clin Endocrinol Metab 88:4258	12970296	ambiguous	Mühlhaus (2012) Horm Res Paediatr 77: 358;Lubrano-Berthelier (2006) J Clin Endocrinol Metab 91: 1811	22688572;16507637
18	58039350	A	G	Pro78Leu	rs13447326	missense	deleterious	probably damaging	27.4	-	-	-	Hinney (1999) J Clin Endocrinol Metab 84:1483	10199800	yes	Hinney (2003) J Clin Endocrinol Metab 88: 4258;Tao (2003) Endocrinology 144: 4544	12970296; 12959994
18	58038654	T	C	Arg310Lys	rs1429906794	missense	deleterious	probably damaging	29.5	0	-	-	Wang (2006) J Endocrinol Invest 29:894	17185898	no	-
18	58038589	G	A	Tyr332His	rs776032308	missense	deleterious low confidence	probably damaging	24.5	0	-	-	Stutzmann (2008) Diabetes 57:2511	18559663	no	Santoro (2009) BMC Med Genet 10: 25 ;Wang (2011) Biochim Biophys Acta 1812: 1190	19284607;21729752
18	58039343	T	G	Tyr80Term	rs895704914	nonsense	-	-	38	-	-	-	Lubrano-Berthelier (2006) J Clin Endocrinol Metab 91:1811	16507637	yes	Stutzmann (2008) Diabetes 57: 2511	18559663
18	58038772	G	A	Cys271Arg	rs1057517991	missense	deleterious	probably damaging	25.7	0	Pathogenic	1	Farooqi (2003) N Engl J Med 348:1085	12646665	yes	Tarnow (2003) J Biol Chem 278: 48666;Xiang (2010) Biochemistry 49: 4583	18559663;20462274
18	58039090	A	G	Arg165Trp	rs13447332	missense	deleterious	probably damaging	33	1.76e-05	-	-	Hinney (1999) J Clin Endocrinol Metab 84:1483	10199800	yes	Vaisse (2000) J Clin Invest 106: 253;Hinney (2003) J Clin Endocrinol Metab 88: 4258; Melchior (2012) Horm Res Paediatr 78: 237	10903341;12970296;23146882
18	58038829	T	C	Gly252Ser	rs13447336	missense	deleterious	probably damaging	29.9	7.747e-05	-	-	Hinney (1999) J Clin Endocrinol Metab 84:1483	10199800	ambiguous	Hinney (2003) J Clin Endocrinol Metab 88: 4258; He (2014) Int J Biol Sci 10: 1128; Lubrano-Berthelier (2006) J Clin Endocrinol Metab 91: 1811	12970296;25332687;16507637
18	58039551	C	G	Thr11Ser	Affx-89010913	missense	tolerated	benign	1.312	-	-	-	Lubrano-Berthelier (2003) Ann N Y Acad Sci 994:49	12851297	no	Vaisse (2000) J Clin Invest 106: 253 ;Xiang (2006) Biochemistry 45: 7277	10903341;16752916
18	58038718	A	T	Ile289Leu	Affx-89015531	missense	tolerated	benign	24.5	-	-	-	Stutzmann (2008) Diabetes 57:2511	18559663	no	Wang (2011) Biochim Biophys Acta 1812: 1190;He (2014) Int J Biol Sci 10: 1128	21729752;25332687
18	58038664	A	G	Gln307Term	rs745973015	nonsense	-	-	43	1.759e-05	-	-	Lubrano-Berthelier (2003) Diabetes 52:2996	14633862	yes	Calton (2009) Hum Mol Genet 18: 1140;Reinehr (2009) Obesity (Silver Spring) 17: 382 ;Mühlhaus (2012) Horm Res Paediatr 77: 358	19091795;18997677;22688572
18	58039075	C	T	Ile170Val	rs121913560	missense	tolerated	possibly damaging	11.3	5.422e-05	Pathogenic	0	Vaisse (2000) J Clin Invest 106:253	10903341	ambiguous	Clément (2018) Nat Med 24: 551 ;Tao (2003) Endocrinology 144: 4544;Lubrano-Berthelier (2006) J Clin Endocrinol Metab 91: 1811	29736023;12959994;16507637
18	58039122	T	G	Ala154Asp	rs761855498	missense	deleterious	probably damaging	28.6	1.759e-05	-	-	Lubrano-Berthelier (2003) Ann N Y Acad Sci 994:49	12851297	no	Tao (2005) J Clin Endocrinol Metab 90: 5632;Stutzmann (2008) Diabetes 57: 2511	16030156;18559663
18	58038852	T	G	Ala244Glu	rs13447335	missense	deleterious	probably damaging	25.9	1.55e-05	-	-	Lubrano-Berthelier (2003) Hum Mol Genet 12:145	12499395	ambiguous	Stutzmann (2008) Diabetes 57: 2511; Xiang (2006) Biochemistry 45: 7277	18559663;16752916
18	58038777	T	A	Ile269Asn	rs79783591	missense	deleterious	probably damaging	26.8	0	Conflicting interpretations of pathogenicity	1	Tan (2009) Endocrinology 150:114	18801902	yes	Calton (2009) Hum Mol Genet 18: 1140 ;Thearle (2012) Diabetes 61: 250	19091795;22106157
18	58038636	C	A	Ile316Ser	rs121913564	missense	deleterious	possibly damaging	24	0	Pathogenic	0	Yeo (2003) Hum Mol Genet 12:561	12588803	yes	Farooqi (2003) N Engl J Med 348: 1085;Xiang (2006) Biochemistry 45: 7277	12646665;16752916
18	58039535	T	C	Trp16Term	Affx-89021068	nonsense	-	-	36	-	-	-	Marti (2003) Int J Obes Relat Metab Disord 27:385	12629567	yes	Bolze (2013) Pharmacogenomics J 13: 80	21969101
18	58039494	A	G	Ser30Phe	rs13447323	missense	tolerated	benign	15.52	0.0001317	-	-	Hinney (1999) J Clin Endocrinol Metab 84:1483	10199800	no	Hinney (2003) J Clin Endocrinol Metab 88: 4258 ;Santini (2004) J Clin Endocrinol Metab 89: 904;He (2014) Int J Biol Sci 10: 1128	12970296;14764812;25332687
18	58039041	T	C	Gly181Asp	rs13447333	missense	deleterious	probably damaging	24.9	3.519e-05	-	-	Hinney (2003) J Clin Endocrinol Metab 88:4258	12970296	yes	Larsen (2005) J Clin Endocrinol Metab 90: 219 ; Melchior (2012) Horm Res Paediatr 78: 237	15486053; 23146882
18	58039116	G	T	Gln156Pro	rs1253353185	missense	deleterious	possibly damaging	25	0	-	-	Lubrano-Berthelier (2003) Ann N Y Acad Sci 994:49	12851297	ambiguous	Govaerts (2005) Peptides 26: 1909	16083993
18	58039563	T	C	Arg7His	rs142837166	missense	tolerated low confidence	benign	0.043	2.35e-05	-	-	Lubrano-Berthelier (2003) Ann N Y Acad Sci 994:49	12851297	ambiguous	Srinivasan (2004) J Clin Invest 114: 1158;Xiang (2010) Biochemistry 49: 4583	15489963; 20462274
18	58038742	C	T	Met281Val	Affx-89006210	missense	deleterious	benign	23.1	-	-	-	Reinehr (2009) Obesity (Silver Spring) 17:382	18997677	yes	Reinehr (2009) Obesity (Silver Spring) 17:382	18997677
18	58039061	G	C	Trp174Cys	rs1159323398	missense	deleterious	probably damaging	29.9	0	-	-	Buono (2005) Clin Chem 51:1358	15951321	yes	Fan (2009) J Cell Mol Med 13: 3268; He (2014) Int J Biol Sci 10: 1128	19298524; 25332687
18	58039333	G	A	Cys84Arg	Affx-89022645	missense	deleterious	probably damaging	25.5	-	-	-	Hainerova (2007) J Clin Endocrinol Metab 92:3689	17579204	yes	Fan (2009) J Cell Mol Med 13: 3268; He (2014) Int J Biol Sci 10: 1128	19298524; 25332687
18	58039435	T	C	Val50Met	rs121913557	missense	deleterious	probably damaging	27	-	Pathogenic	0	Dubern (2001) J Pediatr 139:204	11487744	no	Tao (2003) Endocrinology 144: 4544	12959994
18	58039456	A	G	Gln43Term	rs1288335099	nonsense	-	-	37	8.8e-06	-	-	Buono (2005) Clin Chem 51:1358	15951321	yes	Alfieri (2010) Gene 457: 35	20214954
18	58038951	G	A	Leu211Pro	Affx-89023617	missense	deleterious	probably damaging	26.6	-	-	-	Lubrano-Berthelier (2003) Ann N Y Acad Sci 994:49	12851297	no	-
18	58038673	A	G	Leu304Phe	rs774918906	missense	tolerated	benign	8.411	0	-	-	van den Berg (2011) Obesity (Silver Spring) 19:604	20966905	no	Thearle (2012) Diabetes 61: 250	22106157
18	58038745	G	A	Phe280Leu	rs756232889	missense	deleterious	possibly damaging	28.4	0	Pathogenic	0	Beckers (2010) Obes Facts 3:304	20975296	ambiguous	Beckers (2010) Obes Facts 3: 304 ;Wang (2011) Biochim Biophys Acta 1812: 1190	20975296 ; 21729752
18	58038999	C	A	Ile195Ser	rs755818059	missense	deleterious	probably damaging	26.5	0	-	-	Wangensteen (2009) Exp Clin Endocrinol Diabetes 117:266	19301229	no	He (2014) Int J Biol Sci 10: 1128	25332687
18	58039346	G	C	Met79Ile	Affx-89016685	missense	deleterious	probably damaging	27.2	0	-	-	Wangensteen (2009) Exp Clin Endocrinol Diabetes 117:266	19301229	yes	He (2014) Int J Biol Sci 10: 1128	25332687
18	58038762	C	T	Asn274Ser	rs121913561	missense	tolerated	possibly damaging	23	1.76e-05	Pathogenic	0	Mergen (2001) J Clin Endocrinol Metab 86:3448	11443223	no	Tao (2003) Endocrinology 144: 4544 ;Stutzmann (2008) Diabetes 57: 2511	12959994;18559663
18	58039060	T	C	Ala175Thr	rs121913563	missense	tolerated	benign	12.28	0.0001317	Pathogenic	0	Yeo (2003) Hum Mol Genet 12:561	12588803	no	Xiang (2006) Biochemistry 45: 7277 ; Calton (2009) Hum Mol Genet 18: 1140	16752916;19091795
18	58038760	A	G	Pro275Ser	rs201813179	missense	deleterious	benign	26.4	2.64e-05	-	-	Hinney (2006) J Clin Endocrinol Metab 91:1761	16492696	ambiguous	Thearle (2012) Diabetes 61: 250;Mühlhaus (2012) Horm Res Paediatr 77: 358	22106157;22688572
18	58038977	T	G	Phe202Leu	rs138281308	missense	tolerated	benign	12.17	0	Conflicting interpretations of pathogenicity	1	Stutzmann (2008) Diabetes 57:2511	18559663	no	Tao (2005) J Clin Endocrinol Metab 90: 5632;Calton (2009) Hum Mol Genet 18: 1140;Hughes (2009) Hum Genet 124: 633	16030156;19091795;19011902
18	58038681	G	A	Ile301Thr	Affx-89014062	missense	deleterious	probably damaging	26.1	-	-	-	Vaisse (2000) J Clin Invest 106:253	10903341	yes	Lubrano-Berthelier (2006) J Clin Endocrinol Metab 91: 1811; Xiang (2006) Biochemistry 45: 7277	16507637;16752916
18	58039221	G	A	Ile121Thr	rs13447330	missense	tolerated	possibly damaging	22.8	8.792e-06	-	-	Hinney (2003) J Clin Endocrinol Metab 88:4258	12970296	no	Xiang (2010) Biochemistry 49: 4583	20462274
18	58038588	C	T	Tyr332Cys	rs1284421361	missense	deleterious low confidence	probably damaging	24.2	6.479e-05	-	-	Stutzmann (2008) Diabetes 57:2511	18559663	no	Wang (2011) Biochim Biophys Acta 1812: 1190;He (2014) Int J Biol Sci 10: 1128	21729752;25332687
18	58039422	G	A	Leu54Pro	rs376439188	missense	deleterious	probably damaging	26.2	8.801e-06	Pathogenic	0	Tan (2009) Endocrinology 150:114	18801902	yes	Tan (2009) Endocrinology 150: 114	18801902
18	58038722	T	A	Tyr287Term	rs121917829	nonsense	-	-	38	-	Pathogenic	0	Yeo (2003) Hum Mol Genet 12:561	12588803	yes	Farooqi (2003) N Engl J Med 348: 1085;Xiang (2006) Biochemistry 45: 7277	12646665;16752916
