# Supplementary material for: The role of polygenic susceptibility to obesity among carriers of pathogenic mutations in MC4R in the UK Biobank population
Source: PLoS Med. 2020 Jul 21;17(7):e1003196. doi: 10.1371/journal.pmed.1003196 (PMC7373259; doi:10.1371/journal.pmed.1003196)
Supplement: S6 Table — Values for anthropometry and lifestyle factors are inferred from the standardized scores (Table 1) that were adjusted for age, PCs in men and women separately). PC, principle component. (XLSX) [file pmed.1003196.s010.xlsx]

## Sheet: S6 TABLE
S6 Table. Comparison between carriers and non-carriers of normal weight vs obesity
		Carriers					Non-Carriers					P-value (carrier vs non-carrier)
	BMI category	N	Mean	±	SE	P-value (Normal vs Obese)	N	Mean	±	SE	P-value (Normal vs Obese)
Age (yrs)	Normal weight	28	56	±	1.2	0.4	147530	56.2	±	0.04	< 2x10-16	0.8
	Obesity	76	57.16	±	0.88		109178	57.32	±	0.04		0.9
Body mass index (BMI) (kg/m2)	Normal weight	28	22.696	±	0.58	< 2x10-16	147530	22.408	±	0.01	< 2x10-16	0.6
	Obesity	76	34.312	±	0.34		109178	33.592	±	0.01		0.03
Waist-to-hip ratio (WHR)	Normal weight	28	0.8286	±	0.0153	2.3 x 10-6	147514	0.8169	±	0	< 2x10-16	0.5
	Obesity	76	0.9276	±	0.0081		109116	0.9357	±	0		0.4
Body Fat percentage (%)	Normal weight	27	23.8	±	1.17	2.6 x 10-16	145396	23.08	±	0.03	< 2x10-16	0.5
	Obesity	74	40.9	±	0.9		107316	41.17	±	0.03		0.8
Fat-free mass Index (FFMI) (kg/m2)	Normal weight	27	16.3254	±	0.4176	1.5 x 10-15	145599	16.2993	±	0.01	< 2x10-16	0.91
	Obesity	74	22.3284	±	0.2349		107273	21.5715	±	0.01		0.001
Height (cm)	Normal weight	28	171.97	±	1.89	0.3	147530	169.99	±	0.04	< 2x10-16	0.3
	Obesity	76	169.63	±	0.99		109178	167.8	±	0.04		0.09
Birth weight (g)	Normal weight	22	3166	±	127.3	0.06	87942	3307	±	0	< 2x10-16	0.3
	Obesity	40	3474	±	87.1		61372	3347	±	0		0.2
Age at menarche (yrs)	Normal weight	19	12.85	±	0.69	0.939	96306	13.36	±	0.01	< 2x10-16	0.5
	Obesity	43	12.85	±	0.48		56385	12.4	±	0.02		0.3
Townsend Deprivation Index	Normal weight	28	-2.0064	±	0.596	0.05	147371	-1.65	±	0.01	< 2x10-16	0.6
	Obesity	76	-0.6356	±	0.3278		109033	-1.05	±	0.01		0.2
Physical Activity (MET)	Normal weight	23	3278.94	±	518.1	0.08	121666	30064	±	12	< 2x10-16	0.6
	Obesity	61	2106.33	±	381.8		85012	2133	±	15		0.91
PRSBMI	Normal weight	28	-0.64	±	0.182	1.7x10-6	147300	-0.29	±	0.003	< 2x10-16	0.05
	Obesity	76	0.4	±	0.11		109065	0.37	±	0.003		0.76
