# Supplementary material for: The role of polygenic susceptibility to obesity among carriers of pathogenic mutations in MC4R in the UK Biobank population
Source: PLoS Med. 2020 Jul 21;17(7):e1003196. doi: 10.1371/journal.pmed.1003196 (PMC7373259; doi:10.1371/journal.pmed.1003196)
Supplement: S7 Table — P values are reported for adjusted means. Model 1 is the adjusted mean of the PRS after including age, sex, and the first 10 principal components in the model. Model 2 is the adjusted mean of the PRS after adding in addition to the covariates in model 1, MET scores, current smoking, and the Townsend Deprivation Index. BMI, body mass index; PRSBMI, polygenic risk score for BMI with mean 0 and SD of 1. (XLSX) [file pmed.1003196.s011.xlsx]

## Sheet: S7 Table
S7 Table. Comparison of PRSBMI between carriers and non-carriers stratified by BMI category (in adjusted standardized scores)
		Carriers					Non-Carriers
	BMI category	N	Mean	±	SE	P-value	N	Mean	±	SE	P-value	P-value
						(NW vs Obesity)					(NW vs Obesity)	(carrier vs non-carrier)
Model 1	Normal weight	28	-0.64	±	0.18	1.7x10-6	147554	-0.29	±	0.003	< 2x10-16	0.05
	Obesity	76	0.4	±	0.11		109216	0.37	±	0.003		0.76
Model 2	Normal weight	23	-0.63	±	0.2	4.5x10-6	121097	-0.25	±	0.005	< 2x10-16	0.06
	Obesity	61	0.31	±	0.12		84476	0.4	±	0.006		0.45
